# Supplementary material for: Ferroptosis Inducers Erastin and RSL3 Enhance Adriamycin and Topotecan Sensitivity in ABCB1/ABCG2-Expressing Tumor Cells
Source: Int J Mol Sci. 2025 Jan 14;26(2):635. doi: 10.3390/ijms26020635 (PMC11765678; doi:10.3390/ijms26020635)
Supplement: Supplementary file 1 [file ijms-26-00635-s001.zip]

Archive with 1 entries (1 files):
- ijms-3382052-supplementary.pdf
